# Supplementary material for: Deciphering DNA methylation signatures of pancreatic cancer and pancreatitis
Source: Clin Epigenetics. 2019 Sep 6;11:132. doi: 10.1186/s13148-019-0728-8 (PMC6729090; doi:10.1186/s13148-019-0728-8)
Supplement: Supplementary file 1 — Table S1. List of genes presenting differential DNA methylation between healthy pancreas, chronic pancreatitis or pancreatic cancer. CP: chronic pancreatitis; HiR: high PT-risk; IPMN: papillary mucinous neoplasms; PIN: pancreatic intraepithelial neoplasias; PT: pancreatic adenocarcinoma; PTX: pancreatic adenocarcinoma xenografts. Hyper:DNA hypermethylation; hypo: DNA hypomethylation; –: no change; inv.: invasive; *: non-significant; #: cohort size <10; §: p16INK4a specific region; $: p14ARF specific region; £: associated with longer survival. Grey background: genes analysed in both primary and liquid biopsies (XLS 57 kb) [file 13148_2019_728_MOESM1_ESM.xls]

## Sheet: Foglio1
	DNA methylation from primary tissue specimens									cfDNA methylation from biological fluids
Gene	References	Event	Characteristics of the study		Methods					Characteristics of the study	Event	References
ADAMTS1	Yi et al., 2013	– Hyper	N vs. CP N vs. PIN vs. PT		MSP qMSP
					qMSP					N vs. PT	Hyper	Yi et al., 2013
ADCY5	Vincent et al., 2011	Hyper	N vs. PT		MSP	MCAM
AGAP2	Zhao et al., 2014	hypo	N vs. PT		MSP	DSB	MSREP	MeCap-seq
ALX4					MSP					CP vs. PT	Hyper	Henriksen et al., 2016
APC	House et al., 2003	Hyper	IPMN vs. inv. IPMN		MSP					CP vs. PT	Hyper	Henriksen et al., 2016
	Peng et al., 2006	Hyper	N vs. PIN vs. PT		qMSP
ASCL2	Yi et al., 2013	– – Hyper	N vs. CP N vs. PIN N vs. PT		MSP
BMI1	Vincent et al., 2011	Hyper	N vs. PT		MSP	MCAM
BMP3					MSP					CP vs. PT	Hyper	Henriksen et al., 2016
BNC1	Yi et al., 2013	– Hyper	N vs. CP N vs. PIN vs. PT		MSP qMSP
					MSP					CP vs. PT	Hyper	Henriksen et al., 2016
					qMSP					N vs. PT	Hyper	Yi et al., 2013
BNIP3	Yi et al., 2013	– – Hyper	N vs. CP N vs. PIN N vs. PT		MSP
BRCA1	House et al., 2003	Hyper	IPMN vs. inv. IPMN		MSP
	Peng et al., 2006	Hyper	N vs. PIN vs. PT		MSP					CP vs. PT	–	Henriksen et al., 2016
					MCAM					N vs. CP	Hyper	Ligget et al., 2010
BTBD6	Vincent et al., 2011	– Hyper	N vs. PT N vs. PT		MSP MCAM
C5orf38	Zhao et al., 2014	Hyper	N vs. PT		MSP	DSB	MSREP	MeCap-seq
CACNA1G	Ueki et al., 2000	Hyper	N vs. PTX		MSP
CACNA1H	Vincent et al., 2011	Hyper	N vs. PT		MSP	MCAM
CCND2	Kinugawa et al., 2017	Hyper –	N vs. PT N vs. AIP		qMSP					N+CP vs. PT	Hyper	Matsubayashi et al., 2006
					MCAM	MSREP				N vs. PT	hypo	Melnikov et al., 2009
					MCAM					N vs. CP CP vs. PT	Hyper hypo	Ligget et al., 2010
CCNG1	Ueki et al., 2001	Hyper	N vs. PT		MCA/RDA	MSP
CD1D	Kisiel et al., 2015	Hyper	N vs. PT		MSP	qMSP	RRBS			N vs. CP N vs. PT	– Hyper	Kisiel et al., 2015
CDH1	Ueki et al., 2000	hypo	N vs. PTX		MSP
	House et al., 2003	Hyper	IPMN vs. inv. IPMN		MSP
	Peng et al., 2006	Hyper	N vs. PIN vs. PT		MSP
CDH3	Sato et al., 2003a	Hyper	N vs. PT		MSP
CDKN1A	Li et al., 2012	Hyper	N vs. PT#		MSP
CDKN1C					qMSP					N+CP vs. PT	Hyper	Matsubayashi et al., 2006
					MCAM					N vs. CP CP vs. PT	Hyper hypo	Ligget et al., 2010
CDKN2A	Ueki et al., 2000	Hyper	N vs. PTX		MSP
	Gerdes et al., 2001	Hyper	CP vs. CP/PIN		MSP
	Fukushima et al., 2002	– Hyper*	N vs. CP# N vs. PIN vs. PT		MSP
	House et al., 2003	Hyper$ –§ Hyper$	CP IPMN vs. inv. IPMN IPMN vs. inv. IPMN		MSP
	Peng et al., 2006	Hyper	N vs. PIN vs. PT		MSP					N vs. CP CP vs. PT	– Hyper	Park et al. 2012
	Li et al., 2012	Hyper	N vs. PT#		MSP					CP vs. PT	–	Henriksen et al., 2016
	Kinugawa et al., 2017	Hyper –	N vs. PT N vs. AIP		qMSP					N+CP vs. PT	Hyper	Matsubayashi et al., 2006
CDKN2B	House et al., 2003	–	IPMN vs. inv. IPMN		MSP
	Li et al., 2012	Hyper	N vs. PT#		MSP					CP vs. PT	–	Henriksen et al., 2016
					MCAM					CP vs. PT	Hyper	Ligget et al., 2010
CHFR					MSP					CP vs. PT	–	Henriksen et al., 2016
CLDN4	Sato et al., 2003b	hypo	N vs. PTX		MSP
CLDN5	Sato et al., 2003a	Hyper	N vs. PT		MSP					N vs. PT N vs. PNET	Hyper –	Sato et al., 2003a
					MSP					N vs. CP vs. PT N vs. IPMN	Hyper –	Matsubayashi et al., 2006
CLEC11A	Kisiel et al., 2015	Hyper	N vs. PT		MSP	qMSP	RRBS			N vs. CP N vs. PT	– Hyper	Kisiel et al., 2015
CNTNAP2	Omura et al., 2008	Hyper	N vs. PT		MCAM	MSP
CTR9	Vincent et al., 2011	hypo	N vs. PT		MCAM
CUX2										N vs. CP vs. PT	hypo	Lehmann et al., 2016
DAPK1	Ueki et al., 2000	hypo	N vs. PTX		MSP
	House et al., 2003	Hyper*	IPMN vs. inv. IPMN		MSP
	Peng et al., 2006	Hyper	N vs. PIN vs. PT		MSP
					MCAM					CP vs. PT	Hyper	Ligget et al., 2010
DLX4	Zhao et al., 2014	Hyper	N vs. PT		MSP	DSB	MSREP	MeCap-seq
EFNA4	Vincent et al., 2011	Hyper –	N vs. PT N vs. PT		MCAM MSP
ELAVL2	Zhao et al., 2014	Hyper	N vs. PT		MSP	DSB	MSREP	MeCap-seq
ELOVL4	Omura et al., 2008	Hyper	N vs. PT		MCAM	MSP
EMX1	Zhao et al., 2014	Hyper	N vs. PT		MSP	DSB	MSREP	MeCap-seq
EP400	Vincent et al., 2011	hypo	N vs. PT		MCAM
ESR1(A)	House et al., 2003	–	IPMN vs. inv. IPMN		MSP
					MSP					CP vs. PT	Hyper*	Henriksen et al., 2016
					MCAM					CP vs. PT	hypo	Ligget et al., 2010
EVL	Yi et al., 2013	– Hyper Hyper	N vs. CP N vs. PIN PIN vs. PT		MSP
EYA2					MSP					CP vs. PT	–	Henriksen et al., 2016
FAM115A	Zhao et al., 2014	hypo	N vs. PT		MSP	DSB	MSREP	MeCap-seq
FOS	Vincent et al., 2011	hypo	N vs. PT		MCAM
FOXE1	Sato et al., 2003a	Hyper	N vs. PT		MSP
	Kinugawa et al., 2017	Hyper –	N vs. PT N vs. AIP		qMSP					N+CP vs. PT	Hyper	Matsubayashi et al., 2006
FOXF2/G1	Vincent et al., 2011	Hyper	N vs. PT		MCAM	MSP
FZD1	Vincent et al., 2011	Hyper	N vs. PT		MCAM	MSP
FZD2/7	Vincent et al., 2011	Hyper –	N vs. PT N vs. PT		MCAM MSP
GSTP1	House et al., 2003	–	IPMN vs. inv. IPMN		MSP
	Peng et al., 2006	Hyper	N vs. PIN vs. PT		MSP					CP vs. PT	Hyper*	Henriksen et al., 2016
HIC1	Vincent et al., 2011	Hyper	N vs. PT		MCAM	MSP
					MSP					CP vs. PT	Hyper*	Henriksen et al., 2016
HIRIP3	Vincent et al., 2011	hypo	N vs. PT		MCAM
HPP1					MSP					N+CP vs. PT	Hyper	Matsubayashi et al., 2006
ID4	Vincent et al., 2011	Hyper	N vs. PT		MCAM	MSP
IKZF1	Kisiel et al., 2015	Hyper	N vs. PT		MSP	qMSP	RRBS			N vs. CP N vs. PT	– Hyper	Kisiel et al., 2015
IRF5	Vincent et al., 2011	Hyper	N vs. PT		MCAM	MSP
IRX1	Zhao et al., 2014	Hyper	N vs. PT		MSP	DSB	MSREP	MeCap-seq
JUNB	Vincent et al., 2011	hypo	N vs. PT		MCAM
KCNK12	Kisiel et al., 2015	Hyper	N vs. PT		MSP	qMSP	RRBS			N vs. CP N vs. PT	– Hyper	Kisiel et al., 2015
KDM6A	Vincent et al., 2011	hypo	N vs. PT		MCAM
KMT5A	Vincent et al., 2011	hypo	N vs. PT		MCAM
LCN2	Sato et al., 2003b	hypo	N vs. PTX		MSP
LHX1	Sato et al., 2003a	Hyper	N vs. PT		MSP					N vs. CP vs. PT	Hyper	Matsubayashi et al., 2006
MDFI	Omura et al., 2008	Hyper	N vs. PT		MCAM	MSP
MESTv2					MSP					CP vs. PT	Hyper	Henriksen et al., 2016
MGMT	Ueki et al., 2000	–	N vs. PTX		MSP
	House et al., 2003	Hyper	IPMN vs. inv. IPMN		MSP
	Peng et al., 2006	Hyper	N vs. PIN vs. PT		MSP					CP vs. PT	–	Henriksen et al., 2016
					MCAM					CP vs. PT	Hyper	Ligget et al., 2010
MINT1/2/32/33	Ueki et al., 2000	Hyper	N vs. PTX		MSP
MIR9-1	Omura et al., 2008	Hyper	N vs. PT		MCAM	MSP
MIR10B	Zhao et al., 2014	Hyper	N vs. PT		MSP	DSB	MSREP	MeCap-seq
MIR124-1/-3	Wang et al., 2013	Hyper	N vs. PT		Pyro
MIR124-2	Wang et al., 2013	Hyper	N vs. PT		Pyro
	Zhao et al., 2014	Hyper	N vs. PT		MSP	DSB	MSREP	MeCap-seq
MIR130B	Zhao et al., 2014	hypo	N vs. PT		MSP	DSB	MSREP	MeCap-seq
MIR210	Zhao et al., 2014	hypo	N vs. PT		MSP	DSB	MSREP	MeCap-seq
MLH1	Ueki et al., 2000	Hyper	N vs. PTX		MSP
	House et al., 2003	Hyper	IPMN vs. inv. IPMN		MSP
	Peng et al., 2006	Hyper	N vs. PIN vs. PT		MSP					CP vs. PT	–	Henriksen et al., 2016
					MCAM					N vs. CP CP vs. PT	Hyper hypo	Ligget et al., 2010
MSLN	Sato et al., 2003b	hypo	N vs. PTX		MSP
MUC2					MCAM					PC vs. PT	Hyper	Ligget et al., 2010
MYB	Vincent et al., 2011	hypo	N vs. PT		MCAM
MYOD1					MCAM					PC vs. PT	hypo	Ligget et al., 2010
NDN	Vincent et al., 2011	hypo	N vs. PT		MCAM
NDRG4	Kisiel et al., 2015	Hyper	N vs. PT		MSP	qMSP	RRBS			N vs. CP N vs. PT	– Hyper	Kisiel et al., 2015
NEUROG1					MSP					CP vs. PT	–	Henriksen et al., 2016
NEUROG3	Vincent et al., 2011	Hyper	N vs. PT		MCAM	MSP
NPR3	Zhao et al., 2014	Hyper	N vs. PT		MSP	DSB	MSREP	MeCap-seq
NPTX2	Sato et al., 2003a	Hyper	N vs. PT		MSP					N vs. PT N vs. PNET	Hyper –	Sato et al., 2003a
					MSP					N vs. CP N vs. PT	Hyper Hyper	Park et al., 2012
					MSP					CP vs. PT	Hyper	Henriksen et al., 2016
	Kinugawa et al., 2017	Hyper –	N vs. PT N vs. AIP		qMSP					N+CP vs. PT	Hyper	Matsubayashi et al., 2006
PENK	Ueki et al., 2001	Hyper	N vs. PT		MCA/RDA	MSP
	Ueki et al., 2002	Hyper	N vs. PT		MSP					CP vs. PT	–	Henriksen et al., 2016
	Fukushima et al., 2002	– Hyper	N vs. CP# N vs. PIN vs. PT		MSP					N vs. CP N vs. PT	Hyper Hyper	Park et al., 2012
	Kinugawa et al., 2017	Hyper –	N vs. PT N vs. AIP		qMSP					N+CP vs. PT	Hyper	Matsubayashi et al., 2006
PLAU					MCAM	MSREP				N vs. PT	hypo	Melnikov et al., 2009
PCDH17	Vincent et al., 2011	Hyper	N vs. PT		MCAM	MSP
PDE4B	Vincent et al., 2011	Hyper	N vs. PT		MCAM	MSP
PGK1					MCAM					CP vs. PT	Hyper	Ligget et al., 2010
PGR (distal)					MCAM					N vs. CP	Hyper	Ligget et al., 2010
PGR (proximal)					MCAM					N vs. CP CP vs. PT	Hyper hypo	Ligget et al., 2010
PITX2	Zhao et al., 2014	Hyper	N vs. PT		MSP	DSB	MSREP	MeCap-seq
PNMT	Yi et al., 2013	– Hyper –	N vs. CP N vs. PIN PIN vs. PT		MSP
PRMT1	Vincent et al., 2011	hypo	N vs. PT		MCAM
PRKCB	Kisiel et al., 2015	Hyper	N vs. PT		MSP	qMSP	RRBS			N vs. CP N vs. PT	– Hyper	Kisiel et al., 2015
PSCA	Sato et al., 2003b	hypo	N vs. PTX		MSP
RARB	Ueki et al., 2000	Hyper	N vs. PTX		MSP
	House et al., 2003	–	IPMN vs. inv. IPMN		MSP					CP vs. PT	Hyper	Henriksen et al., 2016
					MCAM					CP vs. PT	hypo	Ligget et al., 2010
RASSF1A					MSP					N vs. PT	Hyper	Park et al. 2012
					MSP					CP vs. PT	Hyper	Henriksen et al., 2016
RB1					MCAM					CP vs. PT	hypo	Ligget et al., 2010
REG1A										N vs. CP/PT	hypo	Lehmann et al., 2016
RPRM	Sato et al., 2003a	Hyper	N vs. PT		MSP					N vs. CP vs. PT	Hyper	Matsubayashi et al., 2006
S100A4	Sato et al., 2003b	hypo	N vs. PT		MSP
SEPT9v2					MSP					CP vs. PT	Hyper	Henriksen et al., 2016
SFRP1	Sato et al., 2003a	Hyper	N vs. PT		MSP					N vs. PT N vs. PNET	Hyper –	Sato et al., 2003a
					MSP					N vs. CP N vs. PT	Hyper Hyper	Park et al., 2012
					MSP					N vs. CP vs. PT	Hyper	Matsubayashi et al., 2006
					MSP					CP vs. PT	Hyper	Henriksen et al., 2016
	Vincent et al., 2011	Hyper	N vs. PT		MCAM	MSP
SFRP2					MSP					CP vs. PT	Hyper*	Henriksen et al., 2016
SIM1	Vincent et al., 2011	Hyper	N vs. PT		MCAM	MSP
SIM2	Zhao et al., 2014	Hyper	N vs. PT		MSP	DSB	MSREP	MeCap-seq
SMARCA1	Vincent et al., 2011	hypo	N vs. PT		MCAM
SMOC2	Vincent et al., 2011	Hyper	N vs. PT		MCAM	MSP
SOCS1	Fukushima et al., 2003	Hyper –	N vs. IPMN vs. PT N vs. PIN		MSP
	House et al., 2003	Hyper	IPMN vs. inv. IPMN		MSP
					MCAM	MSREP				N vs. PT	hypo	Melnikov et al., 2009
SOX3/15	Vincent et al., 2011	Hyper	N vs. PT		MCAM	MSP
SPARC					MSP					N+CP vs. HiR vs. PT	Hyper	Matsubayashi et al., 2006
SST					MSP					CP vs. PT	Hyper	Henriksen et al., 2016
ST14	Sato et al., 2003a	Hyper	N vs. PT		MSP
SYK					MCAM					N vs. CP CP vs. PT	Hyper hypo	Ligget et al., 2010
TAC1					MSP					CP vs. PT	Hyper	Henriksen et al., 2016
TBX5	Zhao et al., 2014	Hyper	N vs. PT		MSP	DSB	MSREP	MeCap-seq
TFAPC2	Zhao et al., 2014	Hyper	N vs. PT		MSP	DSB	MSREP	MeCap-seq
TFF2	Sato et al., 2003b	hypo	N vs. PTX		MSP
TFPI2	Yi et al., 2013	– – Hyper	N vs. CP N vs. PIN N vs. PT		MSP					CP vs. PT	Hyper	Henriksen et al., 2016
	Kinugawa et al., 2017	– / Hyper* Hyper	N vs. AIP N vs. PT		qMSP					N+CP vs. PT	Hyper	Matsubayashi et al., 2006
THBS1	Ueki et al., 2000	Hyper	N vs. PTX		MSP
					MCAM	MSREP				N vs. PT	hypo	Melnikov et al., 2009
TIMP3	Ueki et al., 2000	Hyper	N vs. PTX		MSP
	House et al., 2003	–	IPMN vs. inv. IPMN		MSP
	Peng et al., 2006	Hyper	N vs. PIN vs. PT		MSP
TJP2	Sato et al., 2003a	Hyper	N vs. PT		MSP					N vs. CP vs. PT	Hyper	Matsubayashi et al., 2006
TP73	House et al., 2003	–	IPMN vs. inv. IPMN		MSP
	Peng et al., 2006	Hyper	N vs. PIN vs. PT		MSP
TRADD	Zhao et al., 2014	hypo	N vs. PT		MSP	DSB	MSREP	MeCap-seq
TSLC1					qMSP					N vs. CP vs. PT	Hyper	Matsubayashi et al., 2006
TWIST1	Yi et al., 2013	– – Hyper	N vs. CP N vs. PIN N vs. PT		MSP
UCHL1	Sato et al., 2003a	Hyper	N vs. PT		MSP					N vs. CP N vs. PT	Hyper Hyper	Park et al., 2012
VHL					MCAM	MSREP				N vs. PT	hypo	Melnikov et al., 2009
					MCAM					N vs. CP	Hyper	Ligget et al., 2010
VIM										CP vs. PT	–	Henriksen et al., 2016
VSTM2B	Zhao et al., 2014	Hyper	N vs. PT		MSP	DSB	MSREP	MeCap-seq
										N vs. PT	hypo	Melnikov et al., 2009
WNT3	Vincent et al., 2011	Hyper	N vs. PT		MCAM	MSP
WNT5A	Vincent et al., 2011	Hyper	N vs. PT		MCAM	MSP
					MSP					CP vs. PT	Hyper*	Henriksen et al., 2016
WNT7A	Sato et al., 2003a	Hyper	N vs. PT		MSP
YWHAS	Sato et al., 2003b	hypo	N vs. PTX		MSP
ZBP	Ueki et al., 2001	Hyper	N vs. PT		MCA/RDA	MSP
ZBTB16	Vincent et al., 2011	Hyper	N vs. PT		MCAM	MSP
ZNF415	Omura et al., 2008	Hyper	N vs. PT		MCAM	MSP
